# Supplementary material for: Divergent northern and southern populations and demographic history of the pearl oyster in the western Pacific revealed with genomic SNPs
Source: Evol Appl. 2020 Jan 8;13(4):837–53. doi: 10.1111/eva.12905 (PMC7086055; doi:10.1111/eva.12905)
Supplement: Supplementary file 2 [file EVA-13-837-s002.xlsx]

## Sheet: SupTable_1
Supplementary Table 1. Quality filters for SNP data.
Quality filters	Number of locus retained
All SNP loci	13434113
Coverage Depth ≥ 15	12977178
Global MAF ≥10%	6592399
Loci found in ≥60% individuals	75272
Single SNP loci per 150bp window	36203

## Sheet: SupTable_2
Supplemantary Table 2. Environmental data.
	SST_Spring	SST_Summer	SST_Autumn	SST_Winter	Oxigen_Spring	Oxigen_Summer	Oxigen_Autumn	Oxigen_Winter	Salinity_Spring	Salinity_Summer	Salinity_Autumn	Salinity_Winter	Phosphate_Spring	Phosphate_Summer	Phosphate_Autumn	Phosphate_Winter	Nitrate_Spring	Nitrate_Summer	Nitrate_Autumn	Nitrate_Winter	CO2
JPN_01	21.7728	27.3288	23.675	19.1759	5.2711	4.77032	4.9397	5.27755	34.5477	34.1018	34.3892	34.6497	0.146337	0.0538075	0.122679	0.269273	0.537766	0.256059	0.569253	3.13227	334.558
JPN_02	19.1026	25.372	21.2433	15.6906	5.26131	4.75564	4.95451	5.27915	34.1894	33.3178	33.9884	34.2555	0.146724	0.0606229	0.15339	0.292449	0.613217	0.295888	0.705324	3.74463	340.816
JPN_03	18.6432	25.1279	21.0011	15.1938	5.26131	4.75564	4.95451	5.27915	34.0822	33.1999	33.906	34.238	0.146724	0.0606229	0.15339	0.292449	0.613217	0.295888	0.705324	3.74463	337.058
JPN_04	15.8797	25.4675	18.6597	11.2216	5.70548	4.88316	5.23322	6.10744	33.5054	33.0098	33.1065	33.7196	0.0749258	0.0623234	0.0405093	0.34268	0.0402659	0.30402	2.86198	3.77324	334.412
JPN_05	16.8431	25.7222	19.4167	11.78	5.64056	4.91599	5.21058	6.0433	33.8051	32.9129	33.2818	33.2274	0.0964113	0.0679281	0.0690494	0.356118	0.0518853	0.0896307	2.03679	3.40552	350.443
JPN_06	16.8428	25.8186	19.5703	11.8117	5.64056	4.91599	5.21058	6.0433	33.8371	32.9398	33.3109	33.0529	0.0964113	0.0679281	0.0690494	0.356118	0.0518853	0.0896307	2.03679	3.40552	350.443
JPN_07	19.155	25.6866	21.2648	15.4686	5.30184	4.78575	5.05753	5.35787	34.0544	33.0073	33.9256	34.2791	0.122248	0.0782723	0.190793	0.302925	0.557274	0.364132	0.795328	3.45955	342.63
JPN_08	19.7663	26.1041	21.9068	16.2688	5.30184	4.78575	5.05753	5.35787	34.0882	33.0301	33.985	34.3701	0.122248	0.0782723	0.190793	0.302925	0.557274	0.364132	0.795328	3.45955	342.63
JPN_09	22.0614	27.8106	23.8255	19.3587	5.16091	4.66308	4.93755	5.22662	34.3678	33.6365	34.3445	34.5541	0.0750884	0.0408354	0.119357	0.188779	0.757755	0.365696	0.516278	1.90087	339.492
JPN_10	22.0614	27.8106	23.8255	19.3587	5.16091	4.66308	4.93755	5.22662	34.3678	33.6365	34.3445	34.5541	0.0750884	0.0408354	0.119357	0.188779	0.757755	0.365696	0.516278	1.90087	339.492
JPN_11	16.3087	25.22	19.0477	11.9938	5.7459	4.91178	5.20691	6.04288	34.3961	33.188	33.5257	34.1753	0.157767	0.0823663	0.156968	0.352982	0.634603	0.0974017	1.80059	4.04806	347.809
JPN_12	16.582	25.2018	19.3521	9.0014	5.65062	4.90854	5.35221	5.76829	34.1028	32.1164	33.4683	33.4131	0.210594	0.124698	0.221851	0.317939	2.2593	0.607219	1.29762	6.3881	320.423
JPN_13	21.4695	26.9345	23.6341	18.7585	5.12575	4.6709	4.89232	5.13534	34.4514	33.6259	34.264	34.5357	0.143354	0.0546933	0.123861	0.199217	1.04649	0.596477	0.891729	2.21714	340.56
JPN_14	17.4328	25.3466	20.323	12.4444	5.69602	4.94159	5.34671	5.85187	34.1332	32.2738	33.7136	33.4914	0.219977	0.127135	0.238663	0.336893	2.32387	0.807929	1.83744	7.21473	322.87
JPN_15	17.7149	25.8413	20.6463	11.8994	5.04988	4.61803	4.78713	5.14741	34.1952	32.3613	33.785	33.707	0.171331	0.0757354	0.0807056	0.209984	0.195781	0.0926292	0.166276	2.1543	334.762
JPN_16	19.4463	27.4873	22.8344	16.5903	5.04988	4.61803	4.78713	5.14741	33.9364	32.3991	33.887	34.423	0.171331	0.0757354	0.0807056	0.209984	0.195781	0.0926292	0.166276	2.1543	334.762
JPN_17	19.8406	27.1385	22.8969	17.2206	5.04988	4.61803	4.78713	5.14741	34.2347	32.9756	33.9023	34.4574	0.171331	0.0757354	0.0807056	0.209984	0.195781	0.0926292	0.166276	2.1543	334.762
NAN_18	23.6647	28.7113	25.1828	21.4638	4.90325	4.56658	4.76605	5.04446	34.6219	34.4001	34.5609	34.7331	0.0999591	0.0877569	0.0718107	0.113146	0.203399	0.16787	0.0733939	0.642491	342.761
NAN_19	25.2051	28.9566	25.8119	22.6819	4.70489	4.52469	4.66812	4.84707	34.5406	34.4395	34.5721	34.7463	0.0633632	0.0834315	0.0575535	0.0461138	0.116283	0.0849744	0.0380361	0	338.407
NAN_20	26.2835	28.8476	26.3013	23.695	4.76939	4.56877	4.67632	4.88885	34.4194	34.2727	34.4547	34.6632	0.0742705	0.108613	0.0941014	0.134138	0.175151	0.325801	0.201415	0.973459	337.943
NAN_21	26.764	28.8619	26.3567	23.8899	4.71896	4.55852	4.65472	4.84786	34.3629	34.2565	34.449	34.6339	0.0744327	0.117948	0.0832733	0.131728	0.221481	0.406745	0.217716	1.52256	337.943

## Sheet: SupTable_3
Supplementary Table 3. Outlier gene models and functional annotation.
Gene model ID	RDA support*	BLASTP E-value	BLASTP best hit to UniProt
pfu_aug2.0_10.1_00001.t1		1e-151	sp|Q801S2|SDHAB_XENLA Succinate dehydrogenase [ubiquinone] flavoprotein subunit B, mitochondrial OS=Xenopus laevis GN=sdha-b PE=2 SV=1
pfu_aug2.0_270.1_00524.t1		1e-21	sp|Q4V7T3|T15BB_XENLA Transmembrane protein 150B-B OS=Xenopus laevis GN=tmem150b-b PE=2 SV=1
pfu_aug2.0_2510.1_02159.t1		1e-70	sp|Q9C0C7|AMRA1_HUMAN Activating molecule in BECN1-regulated autophagy protein 1 OS=Homo sapiens GN=AMBRA1 PE=1 SV=2
pfu_aug2.0_161.1_03733.t1		4e-32	sp|Q9DBB8|DHDH_MOUSE Trans-1,2-dihydrobenzene-1,2-diol dehydrogenase OS=Mus musculus GN=Dhdh PE=1 SV=1
pfu_aug2.0_231.1_03851.t1	YES	0	sp|O75027|ABCB7_HUMAN ATP-binding cassette sub-family B member 7, mitochondrial OS=Homo sapiens GN=ABCB7 PE=1 SV=2
pfu_aug2.0_401.1_04108.t1		2e-97	sp|Q8CGF7|TCRG1_MOUSE Transcription elongation regulator 1 OS=Mus musculus GN=Tcerg1 PE=1 SV=2
pfu_aug2.0_1801.1_05241.t1		2e-54	sp|Q8C0L6|PAOX_MOUSE Peroxisomal N(1)-acetyl-spermine/spermidine oxidase OS=Mus musculus GN=Paox PE=1 SV=3
pfu_aug2.0_2.1_06704.t1		1e-104	sp|Q9NR82|KCNQ5_HUMAN Potassium voltage-gated channel subfamily KQT member 5 OS=Homo sapiens GN=KCNQ5 PE=1 SV=3
pfu_aug2.0_422.1_07493.t1		1e-55	sp|O75031|HSF2B_HUMAN Heat shock factor 2-binding protein OS=Homo sapiens GN=HSF2BP PE=1 SV=1
pfu_aug2.0_492.1_07589.t1		0	sp|P46023|GR101_LYMST G-protein coupled receptor GRL101 OS=Lymnaea stagnalis PE=2 SV=1
pfu_aug2.0_582.1_07703.t1		4e-82	sp|A7YWP4|HUTH_BOVIN Histidine ammonia-lyase OS=Bos taurus GN=HAL PE=2 SV=1
pfu_aug2.0_1412.1_08368.t1		0	sp|Q9NR09|BIRC6_HUMAN Baculoviral IAP repeat-containing protein 6 OS=Homo sapiens GN=BIRC6 PE=1 SV=2
pfu_aug2.0_3502.1_09162.t1		0	sp|P51659|DHB4_HUMAN Peroxisomal multifunctional enzyme type 2 OS=Homo sapiens GN=HSD17B4 PE=1 SV=3
pfu_aug2.0_314.1_13982.t1		2e-50	sp|Q15825|ACHA6_HUMAN Neuronal acetylcholine receptor subunit alpha-6 OS=Homo sapiens GN=CHRNA6 PE=2 SV=1
pfu_aug2.0_704.1_14487.t1	YES	1e-116	sp|Q9NUJ3|T11L1_HUMAN T-complex protein 11-like protein 1 OS=Homo sapiens GN=TCP11L1 PE=1 SV=1
pfu_aug2.0_714.1_14491.t1		0	sp|Q9H0A0|NAT10_HUMAN N-acetyltransferase 10 OS=Homo sapiens GN=NAT10 PE=1 SV=2
pfu_aug2.0_1254.1_14906.t1		9e-97	sp|Q8CC12|CDAN1_MOUSE Codanin-1 OS=Mus musculus GN=Cdan1 PE=1 SV=2
pfu_aug2.0_1964.1_15330.t1	YES	3e-39	sp|Q27J81|INF2_HUMAN Inverted formin-2 OS=Homo sapiens GN=INF2 PE=1 SV=2
pfu_aug2.0_375.1_17349.t1		1e-10	sp|Q8C419|GP158_MOUSE Probable G-protein coupled receptor 158 OS=Mus musculus GN=Gpr158 PE=1 SV=2
pfu_aug2.0_445.1_17441.t1		0	sp|O43451|MGA_HUMAN Maltase-glucoamylase, intestinal OS=Homo sapiens GN=MGAM PE=1 SV=5
pfu_aug2.0_3636.1_22418.t1		7e-57	sp|Q6NZ18|K0907_DANRE UPF0469 protein KIAA0907 homolog OS=Danio rerio PE=2 SV=1
pfu_aug2.0_47.1_23328.t1		0	sp|G3MWR8|MICA3_BOVIN Protein-methionine sulfoxide oxidase MICAL3 OS=Bos taurus GN=MICAL3 PE=3 SV=1
pfu_aug2.0_297.1_23833.t1		3e-66	sp|Q9XUY5|AT1B3_CAEEL Probable sodium/potassium-transporting ATPase subunit beta-3 OS=Caenorhabditis elegans GN=nkb-3 PE=3 SV=1
pfu_aug2.0_1247.1_24810.t1		2e-60	sp|A9CJC9|PHRA_AGRFC Deoxyribodipyrimidine photo-lyase OS=Agrobacterium fabrum (strain C58 / ATCC 33970) GN=phrA PE=1 SV=1
pfu_aug2.0_1327.1_24860.t1		6e-111	sp|Q55G10|PNCB_DICDI Nicotinate phosphoribosyltransferase OS=Dictyostelium discoideum GN=naprt PE=2 SV=1
pfu_aug2.0_1737.1_25120.t1	YES	0	sp|Q9C102|GLT1_SCHPO Putative glutamate synthase [NADPH] OS=Schizosaccharomyces pombe (strain 972 / ATCC 24843) GN=glt1 PE=2 SV=1
pfu_aug2.0_138.1_26913.t1		6e-51	sp|Q7TQF2|FBX10_MOUSE F-box only protein 10 OS=Mus musculus GN=Fbxo10 PE=1 SV=2
pfu_aug2.0_1138.1_28083.t1		9e-74	sp|Q53HV7|SMUG1_HUMAN Single-strand selective monofunctional uracil DNA glycosylase OS=Homo sapiens GN=SMUG1 PE=1 SV=2
pfu_aug2.0_3548.1_29129.t1		8e-56	sp|P21941|MATN1_HUMAN Cartilage matrix protein OS=Homo sapiens GN=MATN1 PE=1 SV=1
pfu_aug2.0_59.1_30090.t1		1e-129	sp|Q19958|STO2_CAEEL Stomatin-2 OS=Caenorhabditis elegans GN=sto-2 PE=3 SV=4
pfu_aug2.0_59.1_30091.t1		2e-120	sp|Q27433|MEC2_CAEEL Mechanosensory protein 2 OS=Caenorhabditis elegans GN=mec-2 PE=1 SV=1
pfu_aug2.0_519.1_30847.t1		0	sp|Q9NRR4|RNC_HUMAN Ribonuclease 3 OS=Homo sapiens GN=DROSHA PE=1 SV=2
pfu_aug2.0_519.1_30849.t1		7e-76	sp|Q9SU94|ANM11_ARATH Protein arginine N-methyltransferase 1.1 OS=Arabidopsis thaliana GN=PRMT11 PE=1 SV=1
pfu_aug2.0_519.1_30850.t1		0	sp|Q04799|FMO5_RABIT Dimethylaniline monooxygenase [N-oxide-forming] 5 OS=Oryctolagus cuniculus GN=FMO5 PE=1 SV=2
pfu_aug2.0_519.1_30851.t1		0	sp|Q04799|FMO5_RABIT Dimethylaniline monooxygenase [N-oxide-forming] 5 OS=Oryctolagus cuniculus GN=FMO5 PE=1 SV=2
*Genes adjacent (within 1kb) to SNPs identified using RDA.

## Sheet: SupTable_4
Supplementary Table 4. Adjusted p-values (q-values) for environmental variables in RDA calculated using ANOVA with 1,000 permutations.
SNP dataset	Environmental dataset	Environmental data	Spring	Summer	Autumn	Winter
All SNPs	Without Oxygen	SST	0.0378569	0.0378569	0.0685029	0.0378569
		Salinity	0.707352	0.00999001	0.857809	0.857809
		Phosphate	0.0378569	0.0721859	0.0869719	0.0566101
		Nitrate	0.0555966	0.25641	0.03996	0.171257
		CO2	0.565886	0.803768	0.214896	0.868742
All SNPs	Without SST	Oxygen	0.0645508	0.0363273	0.0378569	0.169587
		Salinity	0.501194	0.00999001	0.236285	0.23806
		Phosphate	0.0378569	0.0719281	0.409772	0.576923
		Nitrate	0.169587	0.409772	0.514895	0.12312
		CO2	0.868742	0.857809	0.212515	0.45288
Non-neutral SNPs	Without Oxygen	SST	0.00999001	0.00999001	0.00999001	0.00999001
		Salinity	0.760416	0.00999001	0.604934	0.887318
		Phosphate	0.0645508	0.0726546	0.0716525	0.10212
		Nitrate	0.135249	0.354363	0.03996	0.212515
		CO2	0.707352	0.803768	0.354363	0.840271
Non-neutral SNPs	Without SST	Oxygen	0.0363273	0.01776	0.0378569	0.0724276
		Salinity	0.45288	0.00999001	0.0981875	0.0685029
		Phosphate	0.03996	0.0378569	0.514895	0.840271
		Nitrate	0.301739	0.501194	0.128293	0.334066
		CO2	0.943057	0.942855	0.354363	0.576923
Significant values (q<0.05) are shown in red bold.

## Sheet: Sup_Table_5
Supplementary Table 5. Number of candidate SNPs involved in local adaptation detected using RDA.
Environmental dataset	Season	RDA1	RDA2	Number of unique loci
Without Oxygen	Spring	60	64	572	1049
	Summer	49	117
	Autumn	103	33
	Winter	21	87
Without SST	Spring	78	66	765
	Summer	33	155
	Autumn	119	147
	Winter	275	105
