# Supplementary material for: Divergent northern and southern populations and demographic history of the pearl oyster in the western Pacific revealed with genomic SNPs
Source: Evol Appl. 2020 Jan 8;13(4):837–53. doi: 10.1111/eva.12905 (PMC7086055; doi:10.1111/eva.12905)
Supplement: Supplementary file 3 [file EVA-13-837-s003.xlsx]

## Sheet: Neis_distance
	JPN_01	JPN_02	JPN_03	JPN_04	JPN_05	JPN_06	JPN_07	JPN_08	JPN_09	JPN_10	JPN_11	JPN_12	JPN_13	JPN_14	JPN_15	JPN_16	JPN_17	NAN_18	NAN_19	NAN_20	NAN_21	CHN	KHM	MMR
JPN_01	0	0.055369	0.054787	0.058405	0.058552	0.054708	0.051043	0.04977	0.048668	0.056849	0.05251	0.053382	0.051551	0.058236	0.051143	0.05207	0.094048	0.055627	0.078388	0.060083	0.056746	0.063752	0.069006	0.116475
JPN_02	0.055369	0	0.058424	0.06124	0.062534	0.057203	0.054493	0.053183	0.051893	0.060302	0.056419	0.055919	0.056288	0.061986	0.054227	0.055028	0.096217	0.06076	0.084598	0.065784	0.062126	0.070252	0.074806	0.121869
JPN_03	0.054787	0.058424	0	0.059254	0.061719	0.056602	0.051889	0.05148	0.05036	0.058761	0.05511	0.05499	0.055085	0.060714	0.052342	0.054102	0.096214	0.058377	0.082933	0.06405	0.060393	0.069323	0.073268	0.119564
JPN_04	0.058405	0.06124	0.059254	0	0.065517	0.059652	0.056651	0.054824	0.053797	0.062471	0.058116	0.058196	0.057651	0.062807	0.055324	0.057674	0.09671	0.062681	0.087355	0.068772	0.064663	0.074219	0.077977	0.125083
JPN_05	0.058552	0.062534	0.061719	0.065517	0	0.061342	0.057845	0.056113	0.054824	0.063397	0.059667	0.059426	0.059695	0.064633	0.057561	0.05888	0.099911	0.063099	0.088298	0.069832	0.065853	0.074514	0.078936	0.125949
JPN_06	0.054708	0.057203	0.056602	0.059652	0.061342	0	0.052858	0.051916	0.05045	0.059764	0.055668	0.05521	0.054983	0.060327	0.052496	0.054171	0.09626	0.059115	0.083986	0.064839	0.061732	0.069512	0.073876	0.120144
JPN_07	0.051043	0.054493	0.051889	0.056651	0.057845	0.052858	0	0.047691	0.046411	0.05467	0.050815	0.05103	0.050231	0.055859	0.048263	0.04932	0.090373	0.053782	0.077701	0.058889	0.055684	0.062401	0.067165	0.113757
JPN_08	0.04977	0.053183	0.05148	0.054824	0.056113	0.051916	0.047691	0	0.045337	0.053316	0.049944	0.04991	0.049264	0.055416	0.046761	0.048756	0.089543	0.054165	0.076837	0.05895	0.05455	0.062615	0.066797	0.114455
JPN_09	0.048668	0.051893	0.05036	0.053797	0.054824	0.05045	0.046411	0.045337	0	0.048891	0.044866	0.045013	0.045306	0.050058	0.043015	0.04416	0.085382	0.048305	0.073149	0.054787	0.051041	0.059791	0.063608	0.109553
JPN_10	0.056849	0.060302	0.058761	0.062471	0.063397	0.059764	0.05467	0.053316	0.048891	0	0.052429	0.052681	0.052769	0.058993	0.050546	0.051782	0.094076	0.056124	0.081119	0.061532	0.058626	0.06573	0.070647	0.118798
JPN_11	0.05251	0.056419	0.05511	0.058116	0.059667	0.055668	0.050815	0.049944	0.044866	0.052429	0	0.04837	0.048979	0.05391	0.046496	0.047698	0.088478	0.051633	0.076139	0.057561	0.054209	0.062508	0.066217	0.113729
JPN_12	0.053382	0.055919	0.05499	0.058196	0.059426	0.05521	0.05103	0.04991	0.045013	0.052681	0.04837	0	0.048624	0.053516	0.046392	0.047559	0.088003	0.051782	0.076227	0.05755	0.054252	0.062181	0.066571	0.112775
JPN_13	0.051551	0.056288	0.055085	0.057651	0.059695	0.054983	0.050231	0.049264	0.045306	0.052769	0.048979	0.048624	0	0.054178	0.046501	0.047684	0.089272	0.051623	0.076124	0.057721	0.054313	0.061632	0.06658	0.112613
JPN_14	0.058236	0.061986	0.060714	0.062807	0.064633	0.060327	0.055859	0.055416	0.050058	0.058993	0.05391	0.053516	0.054178	0	0.051615	0.052973	0.094717	0.057798	0.080489	0.062566	0.058961	0.067436	0.071583	0.117261
JPN_15	0.051143	0.054227	0.052342	0.055324	0.057561	0.052496	0.048263	0.046761	0.043015	0.050546	0.046496	0.046392	0.046501	0.051615	0	0.045272	0.085793	0.050069	0.072832	0.055142	0.051909	0.060744	0.065426	0.111705
JPN_16	0.05207	0.055028	0.054102	0.057674	0.05888	0.054171	0.04932	0.048756	0.04416	0.051782	0.047698	0.047559	0.047684	0.052973	0.045272	0	0.087466	0.051323	0.075011	0.057798	0.053394	0.061488	0.06654	0.112839
JPN_17	0.094048	0.096217	0.096214	0.09671	0.099911	0.09626	0.090373	0.089543	0.085382	0.094076	0.088478	0.088003	0.089272	0.094717	0.085793	0.087466	0	0.091465	0.11673	0.098592	0.094562	0.104091	0.107849	0.155172
NAN_18	0.055627	0.06076	0.058377	0.062681	0.063099	0.059115	0.053782	0.054165	0.048305	0.056124	0.051633	0.051782	0.051623	0.057798	0.050069	0.051323	0.091465	0	0.069911	0.049566	0.047266	0.053903	0.05815	0.105839
NAN_19	0.078388	0.084598	0.082933	0.087355	0.088298	0.083986	0.077701	0.076837	0.073149	0.081119	0.076139	0.076227	0.076124	0.080489	0.072832	0.075011	0.11673	0.069911	0	0.06484	0.063445	0.076394	0.076886	0.121887
NAN_20	0.060083	0.065784	0.06405	0.068772	0.069832	0.064839	0.058889	0.05895	0.054787	0.061532	0.057561	0.05755	0.057721	0.062566	0.055142	0.057798	0.098592	0.049566	0.06484	0	0.042663	0.056421	0.056827	0.100745
NAN_21	0.056746	0.062126	0.060393	0.064663	0.065853	0.061732	0.055684	0.05455	0.051041	0.058626	0.054209	0.054252	0.054313	0.058961	0.051909	0.053394	0.094562	0.047266	0.063445	0.042663	0	0.054738	0.056123	0.098624
CHN	0.063752	0.070252	0.069323	0.074219	0.074514	0.069512	0.062401	0.062615	0.059791	0.06573	0.062508	0.062181	0.061632	0.067436	0.060744	0.061488	0.104091	0.053903	0.076394	0.056421	0.054738	0	0.059696	0.110532
KHM	0.069006	0.074806	0.073268	0.077977	0.078936	0.073876	0.067165	0.066797	0.063608	0.070647	0.066217	0.066571	0.06658	0.071583	0.065426	0.06654	0.107849	0.05815	0.076886	0.056827	0.056123	0.059696	0	0.110336
MMR	0.116475	0.121869	0.119564	0.125083	0.125949	0.120144	0.113757	0.114455	0.109553	0.118798	0.113729	0.112775	0.112613	0.117261	0.111705	0.112839	0.155172	0.105839	0.121887	0.100745	0.098624	0.110532	0.110336	0

## Sheet: FST
	JPN_01	JPN_02	JPN_03	JPN_04	JPN_05	JPN_06	JPN_07	JPN_08	JPN_09	JPN_10	JPN_11	JPN_12	JPN_13	JPN_14	JPN_15	JPN_16	JPN_17	NAN_18	NAN_19	NAN_20	NAN_21	CHN	KHM	MMR
JPN_01	0	0.000646655	0.0016963	0.0190409	-0.00121837	0.00127077	0.000574595	-0.000619059	0.00304882	0.00429868	0.00358163	0.00573217	0.000898229	0.00381199	0.00508781	0.00410894	0.0563084	0.0119007	0.0149329	0.0221687	0.0182274	0.0253152	0.023092	0.116366
JPN_02	0.000646655	0	0.00199637	0.0182811	-0.000298043	-0.000983934	0.000224712	-0.000905159	0.00194326	0.00391486	0.00349487	0.00363756	0.00254545	0.00376245	0.00357418	0.00277474	0.0548226	0.0151909	0.0200201	0.0262807	0.0217134	0.0312129	0.0266058	0.122278
JPN_03	0.0016963	0.00199637	0	0.0172942	0.00024994	0.00132375	-0.00189087	-0.00114202	0.00203368	0.00437125	0.00418489	0.00449333	0.00301171	0.00401213	0.00282843	0.00351945	0.0558791	0.0125188	0.0195001	0.0254513	0.0210211	0.031315	0.0262993	0.118851
JPN_04	0.0190409	0.0182811	0.0172942	0	0.0196026	0.0176681	0.0186083	0.0164473	0.0198057	0.0225841	0.0211657	0.022445	0.0193587	0.0207213	0.0200912	0.0221484	0.0694469	0.0317876	0.0399605	0.0450729	0.0398694	0.051622	0.0465114	0.137192
JPN_05	-0.00121837	-0.000298043	0.00024994	0.0196026	0	-0.00014687	0.000217478	-0.00212769	0.000789775	0.0032289	0.00318336	0.00324584	0.00210963	0.00160767	0.00326853	0.0031616	0.0538211	0.0126264	0.0186386	0.027247	0.0223526	0.032438	0.0278647	0.124587
JPN_06	0.00127077	-0.000983934	0.00132375	0.0176681	-0.00014687	0	-0.0001429	-0.000348417	0.00244442	0.00586372	0.0056752	0.00548238	0.00330942	0.00323915	0.00349784	0.00397812	0.0554537	0.0138148	0.0204262	0.0268655	0.0234485	0.0317065	0.0272163	0.119251
JPN_07	0.000574595	0.000224712	-0.00189087	0.0186083	0.000217478	-0.0001429	0	-0.00128549	0.00216024	0.00337453	0.00380738	0.00484903	0.00143204	0.00256734	0.00308115	0.00234941	0.0515694	0.0114687	0.0158803	0.0233369	0.0199185	0.0259111	0.022754	0.111765
JPN_08	-0.000619059	-0.000905159	-0.00114202	0.0164473	-0.00212769	-0.000348417	-0.00128549	0	0.00173151	0.00209176	0.00363991	0.0040929	0.00123867	0.00310595	0.00192744	0.00280168	0.0495161	0.0132817	0.014477	0.0241238	0.0188333	0.0274274	0.0223983	0.112006
JPN_09	0.00304882	0.00194326	0.00203368	0.0198057	0.000789775	0.00244442	0.00216024	0.00173151	0	0.000221963	0.000522135	0.00123968	0.000173661	-0.000310749	0.00126283	0.000693937	0.0488985	0.00874868	0.0138908	0.0230096	0.0190067	0.0282211	0.0230259	0.107548
JPN_10	0.00429868	0.00391486	0.00437125	0.0225841	0.0032289	0.00586372	0.00337453	0.00209176	0.000221963	0	0.000679226	0.000996177	-0.000214554	0.00190166	0.000443329	0.000685898	0.0534852	0.00996155	0.0160575	0.0220613	0.0191773	0.0259387	0.0230369	0.118323
JPN_11	0.00358163	0.00349487	0.00418489	0.0211657	0.00318336	0.0056752	0.00380738	0.00363991	0.000522135	0.000679226	0	0.000678848	0.000723564	0.000169838	0.000773426	0.000437016	0.0494086	0.00857017	0.0142155	0.0216348	0.0182958	0.027063	0.0220588	0.111797
JPN_12	0.00573217	0.00363756	0.00449333	0.022445	0.00324584	0.00548238	0.00484903	0.0040929	0.00123968	0.000996177	0.000678848	0	0.000173944	-7.56716e-05	0.00164126	0.00102064	0.049029	0.00966983	0.0147154	0.0224805	0.0192287	0.0274532	0.0233671	0.110632
JPN_13	0.000898229	0.00254545	0.00301171	0.0193587	0.00210963	0.00330942	0.00143204	0.00123867	0.000173661	-0.000214554	0.000723564	0.000173944	0	-0.000622544	-0.00035662	-0.000600873	0.0493506	0.00694617	0.0120692	0.0207193	0.0170992	0.024388	0.020717	0.10985
JPN_14	0.00381199	0.00376245	0.00401213	0.0207213	0.00160767	0.00323915	0.00256734	0.00310595	-0.000310749	0.00190166	0.000169838	-7.56716e-05	-0.000622544	0	-0.000122079	-0.00048111	0.0506526	0.010102	0.00946031	0.0212116	0.0173235	0.0263361	0.0215733	0.11181
JPN_15	0.00508781	0.00357418	0.00282843	0.0200912	0.00326853	0.00349784	0.00308115	0.00192744	0.00126283	0.000443329	0.000773426	0.00164126	-0.00035662	-0.000122079	0	0.000299431	0.0476846	0.00977261	0.0113924	0.0215764	0.0184051	0.0282453	0.0248068	0.110343
JPN_16	0.00410894	0.00277474	0.00351945	0.0221484	0.0031616	0.00397812	0.00234941	0.00280168	0.000693937	0.000685898	0.000437016	0.00102064	-0.000600873	-0.00048111	0.000299431	0	0.0492543	0.00990258	0.0134214	0.023761	0.0184517	0.0272853	0.0241583	0.111193
JPN_17	0.0563084	0.0548226	0.0558791	0.0694469	0.0538211	0.0554537	0.0515694	0.0495161	0.0488985	0.0534852	0.0494086	0.049029	0.0493506	0.0506526	0.0476846	0.0492543	0	0.0608195	0.0744143	0.0749268	0.0693562	0.0839327	0.0802508	0.187259
NAN_18	0.0119007	0.0151909	0.0125188	0.0317876	0.0126264	0.0138148	0.0114687	0.0132817	0.00874868	0.00996155	0.00857017	0.00966983	0.00694617	0.010102	0.00977261	0.00990258	0.0608195	0	0.00902079	0.0100366	0.0079081	0.0154659	0.0119459	0.104375
NAN_19	0.0149329	0.0200201	0.0195001	0.0399605	0.0186386	0.0204262	0.0158803	0.014477	0.0138908	0.0160575	0.0142155	0.0147154	0.0120692	0.00946031	0.0113924	0.0134214	0.0744143	0.00902079	0	0.000389797	-0.00051754	0.0201518	0.00943822	0.11571
NAN_20	0.0221687	0.0262807	0.0254513	0.0450729	0.027247	0.0268655	0.0233369	0.0241238	0.0230096	0.0220613	0.0216348	0.0224805	0.0207193	0.0212116	0.0215764	0.023761	0.0749268	0.0100366	0.000389797	0	0.000984485	0.0218631	0.0115012	0.0981824
NAN_21	0.0182274	0.0217134	0.0210211	0.0398694	0.0223526	0.0234485	0.0199185	0.0188333	0.0190067	0.0191773	0.0182958	0.0192287	0.0170992	0.0173235	0.0184051	0.0184517	0.0693562	0.0079081	-0.00051754	0.000984485	0	0.0207971	0.0115175	0.094725
CHN	0.0253152	0.0312129	0.031315	0.051622	0.032438	0.0317065	0.0259111	0.0274274	0.0282211	0.0259387	0.027063	0.0274532	0.024388	0.0263361	0.0282453	0.0272853	0.0839327	0.0154659	0.0201518	0.0218631	0.0207971	0	0.0129273	0.115206
KHM	0.023092	0.0266058	0.0262993	0.0465114	0.0278647	0.0272163	0.022754	0.0223983	0.0230259	0.0230369	0.0220588	0.0233671	0.020717	0.0215733	0.0248068	0.0241583	0.0802508	0.0119459	0.00943822	0.0115012	0.0115175	0.0129273	0	0.108348
MMR	0.116366	0.122278	0.118851	0.137192	0.124587	0.119251	0.111765	0.112006	0.107548	0.118323	0.111797	0.110632	0.10985	0.11181	0.110343	0.111193	0.187259	0.104375	0.11571	0.0981824	0.094725	0.115206	0.108348	0
